# Supplementary material for: CRISPR/Cas9 Based Cell-Type Specific Gene Knock-Out in Arabidopsis Roots
Source: Plants (Basel). 2023 Jun 19;12(12):2365. doi: 10.3390/plants12122365 (PMC10303061; doi:10.3390/plants12122365)
Supplement: Supplementary file 1 [file plants-12-02365-s001.zip]

Archive with 5 entries (4 files):
- Supplementray files/SI Figure 1.pdf
- Supplementray files/SI Figure 2.pdf
- Supplementray files/SI Figure 3.pdf
- Supplementray files/SI table1.xlsx
- Supplementray files/
