# Supplementary material for: CRISPR/Cas9 Based Cell-Type Specific Gene Knock-Out in Arabidopsis Roots
Source: Plants (Basel). 2023 Jun 19;12(12):2365. doi: 10.3390/plants12122365 (PMC10303061; doi:10.3390/plants12122365)
Supplement: Supplementary file 1 [file plants-12-02365-s001.zip › Supplementray files/SI table1.xlsx]

## Sheet: Sheet1
Primer names	Sequences
BbsI-F	TTGTGCGACATGTCGGGCTGCACTGAACGTCAGAAGCCG
BbsI-R	CGACATGTCGCACAAGTCCTAAGTTACGCG
AscI-F	GGCGCGCCTATTTCTATTAATTCCCG
AscI-R	CGGGAATTAATAGAAATAGGCGCGCCT
R4L1-F	CTGCAGACAAATGGCCCCGGGCCCATCACAACTTTGTATAGAAAAGTTGAACG
R4L1-R	GTGGTCCTTATAGTCCATGGGCTTGAGCCTGCTTTTTTGTAC
pAtU6-F	CGACGGCCAGTGCCAAGCTTCATTCGGAGTTTTTGTATCTTGTTTCATAG
pCas9-R	GTGATGGGGGATCCACAACATAAACGGTCATTATTTCACGATACTTGTATAG
pCYCD6-KpnI-F	GGGGTACCGCGGAGTGCTTTCAGGCTTTC
pCYCD6-XhoI-R	NNNNCTCGAGTGATTGATGATAGACTCTTCTTAAGC
pWOX5-KpnI-F	GGGGTACCGTCGACGAAAGACTTTTATCTAC
pWOX5-XhoI-R	NNNNCTCGAGGGTACCGTTCAGATGTAAAGTC
pEN7-KpnI-F	GGGGTACCCTGCTCCATTAGTCCATATACAC
pEN7-Xhol-R	NNNNCTCGAGTTTAAGATTCTGAGATTCACGAA
criAtSCR-F	GGTTGCGGAATCCGGCGATTTCAACGG
criAtSCR-R	AAACCCGTTGAAATCGCCGGATTCCGC
criAtGAI-F	GATTCCGATACTCTTCAGATGCACTTC
criAtGAI-R	AAACGAAGTGCATCTGAAGAGTATCGG
